# Supplementary material for: Effects of Si/Al Ratio on Passive NOx Adsorption Performance over Pd/Beta Zeolites
Source: Molecules. 2023 Apr 16;28(8):3501. doi: 10.3390/molecules28083501 (PMC10145102; doi:10.3390/molecules28083501)
Supplement: Supplementary file 1 [file molecules-28-03501-s001.zip]

Archive with 1 entries (1 files):
- molecules-2326638-SM.pdf
